# Supplementary material for: Presence of unsafe chemical impurities, accelerated evaporation of alcohol, and lack of key labeling requirements are risks and concerns for some alcohol-based hand sanitizers and dispenser practices during the COVID-19 pandemic
Source: PLoS One. 2022 Mar 18;17(3):e0265519. doi: 10.1371/journal.pone.0265519 (PMC8932570; doi:10.1371/journal.pone.0265519)
Supplement: S1 Table — (XLSX) [file pone.0265519.s002.xlsx]

## Sheet: Results of Bulk ABHS Sampling
Sample Date	Location (State)	Where Sample Was Obtained	Sample Color	Status of Dispenser Cap (0=intact, 1=removed)	Quality Metrics and Conformity Criteria				FDA Table 1 Impurities, Interim Limit in parts per million (ppm) and Lower Limit of Quantitation (LLOQ) provided					FDA Table 2 Impurities, Interim Limit in parts per million (ppm) and Lower Limit of Quantitation (LLOQ) provided
					Sample Appearance	Ethanol Content (v/v)	Isopropanol Content (v/v)	Full Product Labeling	Methanol	Benzene	Acetaldehyde	Acetal	Sum of FDA Table 2 Impurities	Acetone	1-propanol	Ethyl Acetate	2-Butanol	2-Methyl-1-propanol	1-Butanol	3-Methyl-1-Butanol	1-Pentanol
					Should be Clear	> 60%	> 70% if labeled as active ingredient	Visible Drug Fact Label	< 630 ppm LLOQ 8.2 ppm	< 2 ppm LLOQ 0.02 ppm	< 50 ppm LLOQ 0.7 ppm	< 50 ppm LLOQ 0.7 ppm	< 300 ppm	< 4400 ppm LLOQ 8.5 ppm	< 1000 ppm LLOQ 8.6 ppm	< 2200 ppm LLOQ 9.7 ppm	< 6200 ppm LLOQ 8.6 ppm	< 21700 ppm LLOQ 8.6 ppm	< 1000 ppm LLOQ 8.7 ppm	< 4100 ppm LLOQ 8.6 ppm	< 4100 ppm LLOQ 8.7 ppm
2021-03-23	Massachusetts	Restaurant - Casual Dining	Colorless	N/A	White particles in solution	68.8	0	No	33.0945	ND	19.8923	12.354	357.706	< LLOQ	90.7817	20.0894	< LLOQ	75.0887	< LLOQ	171.746	< LLOQ
2021-03-23	Massachusetts	Restaurant - Casual Dining	Colorless	N/A	White particles in solution	70.65	0	No	30.5527	ND	17.8724	16.6378	410.811	< LLOQ	100.791	18.1201	< LLOQ	79.7896	< LLOQ	212.11	< LLOQ
2021-02-06	Massachusetts	Convenience Store	Colorless	N/A	Clear	75.515	0	No	24.7019	ND	119.815	201.092	961.321	< LLOQ	112.753	39.3379	< LLOQ	273.86	< LLOQ	535.37	ND
2021-02-06	Massachusetts	Convenience Store	Colorless	N/A	Clear	79.9205	0	No	103.153	ND	6.55947	ND	2019.12	2009.89	9.23091	< LLOQ	< LLOQ	< LLOQ	< LLOQ	< LLOQ	< LLOQ
2021-02-08	Massachusetts	Retail Shopping	Colorless	N/A	Clear	69.115	0	No	25.0788	ND	86.5092	185.096	527.388	ND	143.811	31.2593	< LLOQ	246.277	< LLOQ	106.041	< LLOQ
2021-02-08		Retail Shopping	Colorless	N/A	Clear; dispenser has visual evidence of mold and biofilm growth	69.9	0	No	16.2695	ND	202.352	366.282	739.228	< LLOQ	104.777	22.479	9.07867	183.086	< LLOQ	419.807	< LLOQ
2021-03-23	Massachusetts	Restaurant - Casual Dining	Colorless	N/A	White particles in solution	62.445	0	No	21.4736	ND	47.117	52.386	746.769	ND	150.898	23.2568	< LLOQ	110.389	< LLOQ	462.225	ND
2021-03-15	Massachusetts	Church	Colorless	N/A	Clear	71.985	0	No (Misbranded from intentional refilling of dispenser with another product)	Insufficient material for FDA impurity analysis				0
2021-03-17	Massachusetts	Restaurant - Casual Dining	Colorless	N/A	White particles in solution	58.22	0	No	Insufficient material for FDA impurity analysis				0
2021-03-24	Rhode Island	Restaurant - Casual Dining	Colorless	N/A	Clear	50.975	0	No	23.3716	ND	23.798	11.1066	367.1	< LLOQ	76.5311	< LLOQ	< LLOQ	49.311	< LLOQ	241.258	< LLOQ
2021-03-24	Connecticut	Salon	Colorless	N/A	Clear	67.67	0	No	17.0224	ND	4.02429	3.93762	31.7548	< LLOQ	17.5231	< LLOQ	< LLOQ	< LLOQ	< LLOQ	14.2317	< LLOQ
2021-03-16	Connecticut	Grocery Store	Colorless	N/A	Clear	70.955	0	Unknown	1342.84	ND	10.4918	2.31102	86.1131	< LLOQ	69.4605	16.6526	< LLOQ	< LLOQ	ND	ND	< LLOQ
2021-03-24	Connecticut	Restaurant - Casual Dining	Colorless	N/A	White particles in solution	68.69	0	No	33.2768	ND	40.4477	30.0697	461.664	< LLOQ	102.48	19.8385	< LLOQ	71.4132	< LLOQ	267.933	< LLOQ
2021-03-11	Connecticut	Manufacturing Plant	Yellow	N/A	Black and brown heavy particles in solution	72.385	0	No (Misbranded from intentional refilling of dispenser with another product)	Insufficient material for FDA impurity analysis				0
2021-03-16	Connecticut	Office Building	Colorless	N/A	Clear	80.565	0	Yes	13.3162	ND	131.647	163.991	293.582	< LLOQ	175.9	31.3458	< LLOQ	82.4796	< LLOQ	3.856	< LLOQ
2021-03-12	Connecticut	Office Building	Colorless	N/A	Clear	28.22	28.05	Unknown	9.89693	ND	18.9947	15.8171	142.738	< LLOQ	61.8726	14.0306	< LLOQ	25.5735	< LLOQ	41.2614	< LLOQ
2021-02-14	New Jersey	Grocery Store	Colorless	N/A	White particles in solution	81.62	0	No (Misbranded from intentional refilling of dispenser with another product)	24.0732	ND	210.831	9.81253	115.967	< LLOQ	74.1442	25.1214	< LLOQ	16.7019	< LLOQ	ND	< LLOQ
2021-03-12	New Jersey	Mall	Colorless	N/A	Clear	62.33	0	Unknown	13.5212	ND	3.7663	0.553271	14.6061	< LLOQ	14.6061	< LLOQ	< LLOQ	< LLOQ	< LLOQ	< LLOQ	< LLOQ
2021-03-18	New Jersey	Church	Colorless	N/A	Clear	70.355	0	No Photo	Insufficient material for FDA impurity analysis				0
2021-03-12	New Jersey	Medical Office Building	Colorless	N/A	Cloudy	39.74	29.5	No Photo	13.4667	ND	37.2526	ND	37.3992	13.8975	23.5017	< LLOQ	< LLOQ	ND	ND	ND	< LLOQ
2021-03-12	New Jersey	Bank	Colorless	N/A	Clear	0	70.82	No Photo	18.3165	ND	ND	ND	12.756	< LLOQ	12.756	< LLOQ	< LLOQ	< LLOQ	< LLOQ	< LLOQ	< LLOQ
2021-03-19	New York	School	Colorless	N/A	Clear	66.75	0	Unknown	Insufficient material for FDA impurity analysis				0
2021-02-15	New York	Retail Shopping	Colorless	N/A	Clear	74.22	2.559	No	27.0078	ND	2.75107	3.8373	13.4427	13.4427	< LLOQ	< LLOQ	< LLOQ	< LLOQ	< LLOQ	< LLOQ	< LLOQ
2021-02-09	New York	Convenience Store	Colorless	N/A	Clear	62.49	0	No	18.2446	ND	693.447	272.144	310.182	ND	153.207	106.504	< LLOQ	36.4166	< LLOQ	14.0549	< LLOQ
2021-02-11	New York	Bank	Colorless	N/A	Clear	69.5	0	No	17.2849	ND	ND	ND	10.1005	< LLOQ	10.1005	< LLOQ	< LLOQ	< LLOQ	< LLOQ	< LLOQ	< LLOQ
2021-03-24	New York	Restaurant - Quick Service	Colorless	N/A	Clear	79.055	0	Yes	< LLOQ	ND	131.056	10.7727	0	< LLOQ	< LLOQ	< LLOQ	< LLOQ	< LLOQ	< LLOQ	ND	< LLOQ
2021-03-22	New York	Restaurant - Casual Dining	Colorless	N/A	Clear	78.545	0	Unknown	Insufficient material for FDA impurity analysis				0
2021-03-03	New York	University Fitness Center	Colorless	N/A	Clear	72.73	0	Unknown	Insufficient material for FDA impurity analysis				0
2021-02-11	New York	Convenience Store	Colorless	N/A	Clear	70.26	0	Unknown	27.6138	ND	427.315	885.487	638.389	< LLOQ	151.851	29.4019	< LLOQ	173.946	< LLOQ	283.19	< LLOQ
2021-03-23	New York	Retail Shopping	Colorless	N/A	Clear	78.96	0	Unknown	Insufficient material for FDA impurity analysis				0
2021-02-05	New York	Office Building	Colorless	N/A	Clear	87.44	0	No Photo	39.011	ND	379.877	788.604	1038.5	< LLOQ	135.262	85.2143	ND	185.327	10.3097	622.385	ND
2021-01-26	Maryland	Office Building	Colorless	N/A	Clear	0	77.81	No Photo	Insufficient material for FDA impurity analysis				0
2021-03-10	Maryland	Aquarium	Colorless	N/A	Clear	24.69	0	No Photo	Insufficient material for FDA impurity analysis				0
2021-03-01	Maryland	Hotel	Green	N/A	Clear	68.81	3.422	No photo	< LLOQ	ND	2.31525	0.717586	0	< LLOQ	< LLOQ	< LLOQ	< LLOQ	< LLOQ	< LLOQ	< LLOQ	< LLOQ
2020-12-12	Maryland	Office Building	Colorless	N/A	Clear	74.46	0	No Photo	14.5391	ND	12.689	7.1032	16.5998	< LLOQ	16.5998	< LLOQ	< LLOQ	< LLOQ	< LLOQ	< LLOQ	< LLOQ
2021-03-09	Maryland	Convention Center	Colorless	N/A	Clear	77.76	2.071	No Photo	Insufficient material for FDA impurity analysis				0
2021-01-26	Maryland	Office Building	Colorless	N/A	Clear	79.33	0	No Photo	Insufficient material for FDA impurity analysis				0
2021-01-12	Maryland	School - Classroom	Colorless	N/A	Clear	79.47	0	No Photo	Insufficient material for FDA impurity analysis				0
2021-03-11	Maryland	Golf Course	Colorless	N/A	Clear	71.925	0	No Photo	Insufficient material for FDA impurity analysis				0
2021-01-25	Maryland	Mall	Colorless	N/A	Clear	79.91	S	No Photo	13.5317	ND	166.185	231.57	174.334	14.8061	19.4517	12.7093	< LLOQ	21.9334	< LLOQ	105.434	< LLOQ
2021-03-05	Maryland	Retail Shopping	Colorless	N/A	Clear	67.7	0	No Photo	Insufficient material for FDA impurity analysis				0
2021-02-10	Maryland	Retail Shopping	Colorless	N/A	Clear	68.09	0	No	14.419	ND	41.2166	316.479	1499.42	< LLOQ	224.532	19.4225	< LLOQ	166.346	14.747	1074.37	< LLOQ
2021-02-12	Virginia	Retail Shopping	Colorless	N/A	Clear	69.32	2.41	Unknown	Insufficient material for FDA impurity analysis				0
2021-02-12	Virginia	Grocery Store	Colorless	N/A	Clear	70.34	0	No Photo	2326.32	ND	7.29085	2.98507	51.9963	< LLOQ	41.4892	10.5071	< LLOQ	< LLOQ	ND	ND	< LLOQ
2021-02-12	Virginia	Retail Shopping	Colorless	N/A	Clear	75.39	2.336	No	< LLOQ	ND	2.96177	3.53369	0	< LLOQ	< LLOQ	< LLOQ	< LLOQ	< LLOQ	< LLOQ	< LLOQ	< LLOQ
2021-02-13	Virginia	Convenience Store	Colorless	N/A	Clear	69.45	0	No Photo	25.0179	ND	122.506	118.842	1090.12	< LLOQ	107.813	46.3324	< LLOQ	318.716	< LLOQ	617.255	< LLOQ
2021-02-21	Virginia	Car Dealership	Colorless	N/A	Clear	51.385	26.448	Unknown	1209.58	ND	77.3956	64.4813	132.225	38.6655	31.351	31.2139	< LLOQ	9.10375	< LLOQ	21.8904	ND
2021-02-22	Florida	Car Dealership	Colorless	N/A	Clear	62.18	18.8	Unknown	18.6744	ND	126.484	18.3506	118.063	99.7053	< LLOQ	18.3582	< LLOQ	ND	ND	ND	< LLOQ
2021-02-23	Florida	Retail Shopping	Colorless	N/A	Clear	69.585	0	Unknown	Insufficient material for FDA impurity analysis				0
2021-03-21	Florida	Restaurant - Casual Dining	Colorless	N/A	Clear	70.75	0	Unknown	Insufficient material for FDA impurity analysis				0
2021-04-12	Ohio	Retail Shopping	Colorless	N/A	Clear	74.08	0	No Photo	< LLOQ	ND	3.9063	2.72212	0	< LLOQ	< LLOQ	< LLOQ	< LLOQ	< LLOQ	< LLOQ	< LLOQ	< LLOQ
2021-04-12	Illinois	Retail Shopping	Colorless	N/A	Clear	69.39	5.079	No Photo	16.086	ND	67.4104	33.9168	25.4879	< LLOQ	< LLOQ	25.4879	ND	ND	ND	ND	ND
2021-03-12	Illinois	Fitness Center	Colorless	N/A	White particles in solution	74.81	0	No Photo	23.7497	ND	228.21	273.852	412.68	< LLOQ	134.915	25.9384	ND	61.955	< LLOQ	189.872	< LLOQ
2021-01-04	Illinois	Restaurant - Fast Casual	Colorless	N/A	Clear	70.59	0	No	Insufficient material for FDA impurity analysis				0
2021-01-01	Colorado	Restaurant - Casual Dining	Colorless	N/A	Clear	77.36	4.102	Yes	133.172	ND	161.332	247.923	803.586	15.3624	186.562	39.6961	ND	116.385	< LLOQ	445.58	ND
2021-01-01	Colorado	Restaurant - Casual Dining	Colorless	N/A	Clear	70.62	0	Unknown	57.5014	ND	9.78873	3.75431	0	< LLOQ	< LLOQ	< LLOQ	< LLOQ	< LLOQ	< LLOQ	< LLOQ	< LLOQ
2021-01-01	Colorado	Retail Shopping	Colorless	N/A	Clear	72.5	2.264	No	55.7213	ND	5.10113	7.26785	0	< LLOQ	< LLOQ	< LLOQ	< LLOQ	< LLOQ	< LLOQ	< LLOQ	< LLOQ
2021-01-04	Colorado	Restaurant - Fast Casual	Colorless	N/A	Clear	79.46	0	Unknown	20.8768	ND	109.254	361.267	650.93	< LLOQ	353.521	46.5976	ND	81.269	< LLOQ	169.542	ND
2021-01-04	Colorado	Restaurant - Casual Dining	Colorless	N/A	Clear	81.275	0	Unknown	10.6301	ND	4.87592	ND	31.2018	< LLOQ	14.4191	< LLOQ	< LLOQ	< LLOQ	< LLOQ	16.7827	< LLOQ
2021-01-11	Colorado	Office Building	Colorless	N/A	Clear	71.285	3.62	No Photo	< LLOQ	ND	6.05158	2.55786	0	< LLOQ	< LLOQ	< LLOQ	< LLOQ	< LLOQ	< LLOQ	< LLOQ	< LLOQ
2021-03-04	Arizona	Fitness Center	Colorless	N/A	Clear	0	76.51	No	< LLOQ	ND	4.74361	ND	1210.85	1210.85	< LLOQ	< LLOQ	< LLOQ	< LLOQ	< LLOQ	< LLOQ	< LLOQ
2021-03-04	Arizona	Fitness Center	Colorless	N/A	Clear	0	76.435	No	< LLOQ	ND	6.2556	ND	938.795	938.795	< LLOQ	< LLOQ	< LLOQ	< LLOQ	< LLOQ	< LLOQ	< LLOQ
2021-03-04	Arizona	Fitness Center	Green	N/A	Clear	62.91	0	No	36.0222	ND	37.0808	113.754	679.129	< LLOQ	208.459	21.943	ND	103.327	< LLOQ	345.4	ND
2021-03-04	Arizona	Fitness Center	Green	N/A	Clear	63.3	0	No	32.6945	ND	48.1795	123.249	702.643	< LLOQ	207.625	32.2348	< LLOQ	106.413	< LLOQ	356.369	< LLOQ
2021-03-04	Arizona	Fitness Center	Green	N/A	Clear	63.44	0	No	32.6241	ND	44.6796	107.716	597.583	< LLOQ	205.922	27.0796	ND	89.4125	< LLOQ	275.169	ND
2021-01-20	Arizona	Restaurant - Quick Service	Colorless	N/A	Clear	62.04	0	No	10.9635	ND	2.69087	ND	0	< LLOQ	< LLOQ	< LLOQ	< LLOQ	< LLOQ	< LLOQ	< LLOQ	< LLOQ
2021-01-20	Nevada	Mall	Colorless	N/A	Clear	63.415	0	No	Insufficient material for FDA impurity analysis				0
2021-01-15	Nevada	Restaurant - Quick Service	Colorless	N/A	Clear	71.44	3.774	Unknown	Insufficient material for FDA impurity analysis				0
2021-01-11	California	Mall	Colorless	N/A	Clear	80.27	0	Unknown	Insufficient material for FDA impurity analysis				0
2021-01-11	California	Restaurant - Quick Service	Colorless	N/A	Clear	69.045	0	No	46.1972	ND	11.4685	2.71328	57.2982	< LLOQ	28.9533	< LLOQ	< LLOQ	15.2873	< LLOQ	13.0576	< LLOQ
2021-01-15	California	Restaurant - Quick Service	Colorless	N/A	Clear	69.14	0	Unknown	50.5535	ND	12.8343	1.54779	49.0101	< LLOQ	19.9816	< LLOQ	< LLOQ	13.8038	< LLOQ	15.2248	< LLOQ
2021-03-13	California	Tennis Court	Colorless	N/A	Clear	66.495	0	Unknown	12.0536	ND	8.90638	0.656648	15.4961	< LLOQ	< LLOQ	15.4961	< LLOQ	< LLOQ	< LLOQ	< LLOQ	< LLOQ
2021-04-12	California	Retail Shopping	Colorless	N/A	Clear	80.25	N/A	Yes	Insufficient material for FDA impurity analysis				0
2021-01-15	California	Restaurant - Quick Service	Colorless	N/A	Clear	68.35	0	Unknown	44.5706	ND	8.45021	1.27291	73.5147	< LLOQ	42.846	< LLOQ	< LLOQ	21.2672	< LLOQ	9.40163	< LLOQ
2021-03-11	California	School - Sports Field	Colorless	N/A	Clear	51.615	0	Unknown	Insufficient material for FDA impurity analysis				0
2021-01-11	California	Restaurant - Quick Service	Colorless	N/A	Clear	70.54	0	Unknown	Insufficient material for FDA impurity analysis				0
2021-04-13	California	Retail Shopping	Colorless	N/A	Black particles in solution	71.3	N/A	Yes	Insufficient material for FDA impurity analysis				0
2021-03-24	South Carolina	Elementary School - Hallway	Colorless	1	Clear	16.21	N/A	No	< LLOQ	ND	3.1299	< LLOQ	0	< LLOQ	< LLOQ	< LLOQ	< LLOQ	< LLOQ	< LLOQ	< LLOQ	< LLOQ
2021-03-25	South Carolina	Elementary School - Office	Colorless	1	Clear	27.47	N/A	No	21.5191	ND	4.61657	1.3477	0	< LLOQ	< LLOQ	< LLOQ	< LLOQ	< LLOQ	< LLOQ	< LLOQ	< LLOQ
2021-03-25	South Carolina	Elementary School - Classroom	Colorless	1	Clear	33.04	N/A	No	< LLOQ	ND	1.64922	< LLOQ	0	< LLOQ	< LLOQ	< LLOQ	< LLOQ	< LLOQ	< LLOQ	< LLOQ	< LLOQ
2021-03-31	South Carolina	Elementary School - Classroom	Colorless	N/A	Clear	33.39	N/A	No	< LLOQ	ND	2.48293	< LLOQ	38.6456	< LLOQ	38.6456	< LLOQ	< LLOQ	< LLOQ	< LLOQ	< LLOQ	< LLOQ
2021-03-25	South Carolina	Elementary School - Cafeteria	Colorless	1	Clear	33.85	N/A	No	< LLOQ	ND	3.6139	< LLOQ	54.0397	8.97697	< LLOQ	< LLOQ	< LLOQ	< LLOQ	< LLOQ	< LLOQ	45.0628
2021-03-25	South Carolina	Elementary School - Classroom	Colorless	1	Clear	35.3	N/A	No	< LLOQ	ND	3.06684	< LLOQ	0	< LLOQ	< LLOQ	< LLOQ	< LLOQ	< LLOQ	< LLOQ	< LLOQ	< LLOQ
2021-03-24	South Carolina	Elementary School - Office	Colorless	1	Clear	35.46	N/A	No	20.5195	ND	4.61696	1.5729	35.8031	10.4728	25.3303	< LLOQ	< LLOQ	< LLOQ	< LLOQ	< LLOQ	< LLOQ
2021-03-24	South Carolina	Elementary School - Office	Colorless	1	Clear	39.52	N/A	No	< LLOQ	ND	3.09367	< LLOQ	0	< LLOQ	< LLOQ	< LLOQ	< LLOQ	< LLOQ	< LLOQ	< LLOQ	< LLOQ
2021-04-01	South Carolina	Elementary School - Office	Colorless	0	Clear	41.27	N/A	No	< LLOQ	ND	4.26146	< LLOQ	0	< LLOQ	< LLOQ	< LLOQ	< LLOQ	< LLOQ	< LLOQ	< LLOQ	< LLOQ
2021-04-01	South Carolina	Elementary School - Cafeteria	Colorless	0	Clear	42.3	N/A	No	< LLOQ	ND	2.56179	< LLOQ	0	< LLOQ	< LLOQ	< LLOQ	< LLOQ	< LLOQ	< LLOQ	< LLOQ	< LLOQ
2021-03-24	South Carolina	Elementary School - Hallway	Colorless	1	Clear	42.73	N/A	No	20.0112	ND	3.9401	1.33696	35.9236	< LLOQ	35.9236	< LLOQ	< LLOQ	< LLOQ	< LLOQ	< LLOQ	< LLOQ
2021-03-29	South Carolina	Elementary School - Hallway	Colorless	1	Clear	43.12	N/A	No	22.2131	ND	3.14969	1.86204	42.6669	8.90549	24.1543	9.60706	< LLOQ	< LLOQ	< LLOQ	< LLOQ	< LLOQ
2021-03-26	South Carolina	Middle School - Cafeteria	Colorless	1	Clear	43.33	N/A	No	19.6962	ND	3.75683	1.55409	0	< LLOQ	< LLOQ	< LLOQ	< LLOQ	< LLOQ	< LLOQ	< LLOQ	< LLOQ
2021-03-26	South Carolina	Middle School - Classroom	Colorless	1	Clear	43.48	N/A	No	< LLOQ	ND	2.39437	< LLOQ	0	< LLOQ	< LLOQ	< LLOQ	< LLOQ	< LLOQ	< LLOQ	< LLOQ	< LLOQ
2021-03-25	South Carolina	Elementary School - Office	Colorless	1	Clear	44.13	N/A	No	20.3826	ND	3.3426	< LLOQ	0	< LLOQ	< LLOQ	< LLOQ	< LLOQ	< LLOQ	< LLOQ	< LLOQ	< LLOQ
2021-03-31	South Carolina	Elementary School - Office	Colorless	N/A	Clear	44.13	N/A	No	< LLOQ	ND	4.31706	1.29099	0	< LLOQ	< LLOQ	< LLOQ	< LLOQ	< LLOQ	< LLOQ	< LLOQ	< LLOQ
2021-04-01	South Carolina	Elementary School - Classroom	Colorless	N/A	Clear	45.52	N/A	No	19.4731	ND	4.76607	1.57265	0	< LLOQ	< LLOQ	< LLOQ	< LLOQ	< LLOQ	< LLOQ	< LLOQ	< LLOQ
2021-03-31	South Carolina	Elementary School - Cafeteria	Colorless	N/A	Clear	46.12	N/A	No	22.3751	ND	8.88616	1.57435	71.0805	9.16723	44.6837	< LLOQ	< LLOQ	< LLOQ	< LLOQ	17.2296	< LLOQ
2021-03-31	South Carolina	Elementary School - Classroom	Colorless	N/A	Clear	46.25	N/A	No	19.6157	ND	3.54755	1.9674	41.5895	9.41027	32.1793	< LLOQ	< LLOQ	< LLOQ	< LLOQ	< LLOQ	< LLOQ
2021-03-17	South Carolina	High School - Classroom	Colorless	N/A	Clear	48.11	N/A	No	18.8508	ND	4.71182	1.36985	55.7796	9.46019	46.3194	< LLOQ	< LLOQ	< LLOQ	< LLOQ	< LLOQ	< LLOQ
2021-03-24	South Carolina	Elementary School - Office	Colorless	1	Clear	48.93	N/A	No	< LLOQ	ND	3.62639	< LLOQ	34.482	< LLOQ	34.482	< LLOQ	< LLOQ	< LLOQ	< LLOQ	< LLOQ	< LLOQ
2021-03-16	South Carolina	High School - Cafeteria	Colorless	N/A	Clear	51.81	N/A	No	19.8873	ND	4.21957	1.34141	41.2102	< LLOQ	41.2102	< LLOQ	< LLOQ	< LLOQ	< LLOQ	< LLOQ	< LLOQ
2021-03-17	South Carolina	High School - Cafeteria	Colorless	1	Clear	52.08	N/A	No	21.7611	ND	8.18406	1.92545	38.0963	< LLOQ	38.0963	< LLOQ	< LLOQ	< LLOQ	< LLOQ	< LLOQ	< LLOQ
2021-03-29	South Carolina	Elementary School - Office	Colorless	N/A	Clear	52.75	N/A	No	20.7942	ND	3.88348	2.93314	37.3088	< LLOQ	37.3088	< LLOQ	< LLOQ	< LLOQ	< LLOQ	< LLOQ	< LLOQ
2021-03-16	South Carolina	High School - Office	Colorless	N/A	Clear	53.53	N/A	No	19.9418	ND	4.36929	< LLOQ	0	< LLOQ	< LLOQ	< LLOQ	< LLOQ	< LLOQ	< LLOQ	< LLOQ	< LLOQ
2021-04-01	South Carolina	Elementary School - Hallway	Colorless	N/A	Clear	54.24	N/A	No	< LLOQ	ND	3.29277	< LLOQ	0	< LLOQ	< LLOQ	< LLOQ	< LLOQ	< LLOQ	< LLOQ	< LLOQ	< LLOQ
2021-03-31	South Carolina	Elementary School - Hallway	Colorless	N/A	Clear	54.24	N/A	No	< LLOQ	ND	4.40861	1.32203	26.274	< LLOQ	26.274	< LLOQ	< LLOQ	< LLOQ	< LLOQ	< LLOQ	< LLOQ
2021-03-29	South Carolina	Elementary School - Entrance	Colorless	1	Clear	54.56	N/A	No	21.659	ND	3.21131	2.12801	35.5001	< LLOQ	35.5001	< LLOQ	< LLOQ	< LLOQ	< LLOQ	< LLOQ	< LLOQ
2021-03-26	South Carolina	Middle School - Classroom	Colorless	1	Clear	54.74	N/A	No	21.9826	ND	3.95216	< LLOQ	0	< LLOQ	< LLOQ	< LLOQ	< LLOQ	< LLOQ	< LLOQ	< LLOQ	< LLOQ
2021-03-29	South Carolina	Elementary School - Restroom	Colorless	1	Clear	55.12	N/A	No	20.4386	ND	2.28106	2.27399	34.1015	< LLOQ	34.1015	< LLOQ	< LLOQ	< LLOQ	< LLOQ	< LLOQ	< LLOQ
2021-03-26	South Carolina	Middle Schoolar - Cafeteria	Colorless	1	Clear	57.39	N/A	No	26.7863	ND	5.80636	2.75348	14.4269	< LLOQ	< LLOQ	14.4269	< LLOQ	< LLOQ	< LLOQ	< LLOQ	< LLOQ
2021-03-29	South Carolina	Elementary School - Cafeteria	Colorless	1	Clear	59.19	N/A	No	18.9207	ND	4.65347	3.33428	36.3321	< LLOQ	36.3321	< LLOQ	< LLOQ	< LLOQ	< LLOQ	< LLOQ	< LLOQ
2021-03-16	South Carolina	High School - Classroom	Colorless	N/A	Clear	64.37	N/A	No	20.6113	ND	22.5231	7.95719	189.507	8.90475	80.8793	10.8097	< LLOQ	48.766	< LLOQ	40.1468	< LLOQ
2021-03-30	South Carolina	Middle School - Restroom	Colorless	0	Clear	67.5	N/A	No	22.0278	ND	4.61081	8.91218	46.066	< LLOQ	24.5733	21.4927	< LLOQ	< LLOQ	< LLOQ	< LLOQ	< LLOQ
2021-03-30	South Carolina	Middle School - Classroom	Colorless	0	Clear	69.66	N/A	No	24.6967	ND	5.91525	11.0452	72.1495	10.2915	41.4867	20.3713	< LLOQ	< LLOQ	< LLOQ	< LLOQ	< LLOQ
2021-03-30	South Carolina	Middle School - Gtm	Colorless	0	Clear	70.03	N/A	No	23.3203	ND	6.73575	9.54085	69.4337	9.05466	40.8892	19.4899	< LLOQ	< LLOQ	< LLOQ	< LLOQ	< LLOQ
2021-03-26	South Carolina	Middle School - Hallway	Colorless	N/A	Clear	71.61	N/A	No	39.5089	ND	48.8679	510.617	473.194	11.4048	250.734	50.2869	< LLOQ	130.42	< LLOQ	30.3488	< LLOQ
2021-03-30	South Carolina	Middle School - Hallway	Colorless	0	Clear	71.81	N/A	No	22.9828	ND	8.32343	9.13048	66.9762	8.94414	38.2325	19.7995	< LLOQ	< LLOQ	< LLOQ	< LLOQ	< LLOQ
2021-03-30	South Carolina	Middle School - Office	Colorless	0	Clear	71.84	N/A	No	23.6884	ND	7.1599	10.1852	57.2005	< LLOQ	38.6796	18.5208	< LLOQ	< LLOQ	< LLOQ	< LLOQ	< LLOQ
2021-04-01	South Carolina	Elementary School - Office	Colorless	1	Clear	ND (Insufficient material for analysis)	N/A	No	< LLOQ	ND	2.76002	< LLOQ	0	< LLOQ	< LLOQ	< LLOQ	< LLOQ	< LLOQ	< LLOQ	< LLOQ	< LLOQ
Cells highlighted in yellow indicate sample results that fail specifications or regulatory standards. For example, poor sample appearance (e.g., particles in solution), low ethanol content (under 60%), evidence of ethanol and isopropanol mixing, lack of full product labeling (including "Drug Facts Label"), and any FDA impurity in excess of interim threshold guidances.
